# Supplementary material for: Functional analysis of the TM6 MADS-box gene in the octoploid strawberry by CRISPR/Cas9-directed mutagenesis
Source: J Exp Bot. 2018 Nov 13;70(3):885–95. doi: 10.1093/jxb/ery400 (PMC6363087; doi:10.1093/jxb/ery400)
Supplement: Supplementary Table [file ery400_suppl_supplementary_table.xlsx]

## Sheet: Petals_cDNA
			Coordinates in FvH4_1g12260 gene: 1st exon
Allele	Cluster	% Prevalence	97	98	99	100	101	102	103	104	105	106	107	108	109	110	111	112	113	114	115	116	117	118	119	120	121	122	123	124	125	126	127	128	129	130	131	132	133	134	135	136	137	138	139	140	141	142	143
F. vesca			C	A	A	G	A	G	C	T	C	A	C	G	G	T	T	C	T	G	T	G	T	G	A	T	G	C	T	C	A	T	G	T	C	T	C	C	C	T	C	A	T	C	A	T	G	C	A
F. x ananassa #1/2	0	22.02	C	A	A	G	A	G	C	T	C	A	C	G	G	T	T	C	T	G	T	G	T	G	A	T	G	C	T	C	A	T	G	T	C	T	C	C	C	T	C	A	T	C	A	T	G	C	A
F. x ananassa #3	1	16.14	C	A	G	G	A	G	C	T	C	A	C	G	G	T	T	C	T	T	T	G	T	G	A	T	G	C	T	C	A	G	G	T	C	T	C	C	C	T	C	A	T	C	A	T	G	C	A
F. x ananassa #4	3	18	C	A	A	G	A	G	C	T	C	A	C	G	G	T	T	A	T	G	T	G	T	G	A	T	G	C	T	C	A	G	G	T	T	T	C	C	C	T	C	A	T	C	A	T	G	C	A
F. x ananassa #5	2	18.48	C	A	A	G	A	G	C	T	C	A	C	G	G	T	T	C	T	G	T	G	T	G	A	T	G	C	T	C	A	G	G	T	C	T	C	C	C	T	C	A	T	C	A	T	G	C	A
	Total	74.64
Numbers above the sequence: Nt position in FveTM6
Blue sequence: sequence in F. vesca cv. H4 and RV
Red nucleotides: SNPs compared with F. vesca sequence
Yellow nucleotides: PAM
Green Nucleotides: sgRNAs
Exon limits are denotated with a black line
[truncated: 133 more columns]

## Sheet: Stamens_cDNA
			Coordinates in FvH4_1g12260 gene: 1st exon
Allele	Cluster	% Prevalence	97	98	99	100	101	102	103	104	105	106	107	108	109	110	111	112	113	114	115	116	117	118	119	120	121	122	123	124	125	126	127	128	129	130	131	132	133	134	135	136	137	138	139	140	141	142	143
F. vesca			C	A	A	G	A	G	C	T	C	A	C	G	G	T	T	C	T	G	T	G	T	G	A	T	G	C	T	C	A	T	G	T	C	T	C	C	C	T	C	A	T	C	A	T	G	C	A
F. x ananassa #1/2	1	21.5	C	A	A	G	A	G	C	T	C	A	C	G	G	T	T	C	T	G	T	G	T	G	A	T	G	C	T	C	A	T	G	T	C	T	C	C	C	T	C	A	T	C	A	T	G	C	A
F. x ananassa #3	0	16.5	C	A	G	G	A	G	C	T	C	A	C	G	G	T	T	C	T	T	T	G	T	G	A	T	G	C	T	C	A	G	G	T	C	T	C	C	C	T	C	A	T	C	A	T	G	C	A
F. x ananassa #4	3	21.6	C	A	A	G	A	G	C	T	C	A	C	G	G	T	T	A	T	G	T	G	T	G	A	T	G	C	T	C	A	G	G	T	T	T	C	C	C	T	C	A	T	C	A	T	G	C	A
F. x ananassa #5	2	16.13	C	A	A	G	A	G	C	T	C	A	C	G	G	T	T	C	T	G	T	G	T	G	A	T	G	C	T	C	A	G	G	T	C	T	C	C	C	T	C	A	T	C	A	T	G	C	A
	Total	75.73
Numbers above the sequence: Nt position in FveTM6
Blue sequence: sequence in F. vesca cv. H4 and RV
Red nucleotides: SNPs compared with F. vesca sequence
Yellow nucleotides: PAM
Green Nucleotides: sgRNAs
Exon limits are denotated with a black line
[truncated: 133 more columns]

## Sheet: Control_1_genomic
			Coordinates in FvH4_1g12260 gene
Allele	Cluster	% Prevalence	97	98	99	100	101	102	103	104	105	106	107	108	109	110	111	112	113	114	115	116	117	118	119	120	121	122	123	124	125	126	127	128	129	130	131	132	133	134	135	136	137	138	139	140	141	142	143
F. vesca			C	A	A	G	A	G	C	T	C	A	C	G	G	T	T	C	T	G	T	G	T	G	A	T	G	C	T	C	A	T	G	T	C	T	C	C	C	T	C	A	T	C	A	T	G	C	A
F. x ananassa #1	0	13.8987	C	A	A	G	A	G	C	T	C	A	C	G	G	T	T	C	T	G	T	G	T	G	A	T	G	C	T	C	A	T	G	T	C	T	C	C	C	T	C	A	T	C	A	T	G	C	A
F. x ananassa #2	3	9.9573	C	A	A	G	A	G	C	T	C	A	C	G	G	T	T	C	T	G	T	G	T	G	A	T	G	C	T	C	A	T	G	T	C	T	C	C	C	T	C	A	T	C	A	T	G	C	A
F. x ananassa #3	1	9.18326	C	A	G	G	A	G	C	T	C	A	C	G	G	T	T	C	T	T	T	G	T	G	A	T	G	C	T	C	A	G	G	T	C	T	C	C	C	T	C	A	T	C	A	T	G	C	A
F. x ananassa #4	4	22.7343	C	A	A	G	A	G	C	T	C	A	C	G	G	T	T	A	T	G	T	G	T	G	A	T	G	C	T	C	A	G	G	T	T	T	C	C	C	T	C	A	T	C	A	T	G	C	A
F. x ananassa #5	2	17.6067	C	A	A	G	A	G	C	T	C	A	C	G	G	T	T	C	T	G	T	G	T	G	A	T	G	C	T	C	A	G	G	T	C	T	C	C	C	T	C	A	T	C	A	T	G	C	A
	Total	73.3803
Numbers above the sequence: Nt position in FveTM6
Blue sequence: sequence in F. vesca cv. H4 and RV
Red nucleotides: SNPs compared with F. vesca sequence
Yellow nucleotides: PAM
Green Nucleotides: sgRNAs
Grey sequence: introns
[truncated: 300 more columns]

## Sheet: Fatm6-1_genomic
			Coordinates in FvH4_1g12260 gene
Allele	Cluster	% Prevalence	97	98	99	100	101	102	103	104	105	106	107	108	109	110	111	112	113	114	115	116	117	118	119	120	121	122	123	124	125	126	127	128	129	130	131	132	133	134	135	136	137	138	139	140	141	142	143
F. vesca			C	A	A	G	A	G	C	T	C	A	C	G	G	T	T	C	T	G	T	G	T	G	A	T	G	C	T	C	A	T	G	T	C	T	C	C	C	T	C	A	T	C	A	T	G	C	A
F. x ananassa #1	6	17.4738	C	A	A	G	A	G	C	T	C	A	C	G	G	T	T	C	T	G	T	G	T	G	A	T	G	C	T	C	A	T	G	T	C	T	C	C	C	T	C	A	T	C	A	T	G	C	A
F. x ananassa #2	275	0.98	C	A	A	G	A	G	C	T	C	A	C	G	G	T	T	C	T	G	T	G	T	G	A	T	G	C	T	C	A	T	G	T	C	T	C	C	C	T	C	A	T	C	A	T	G	C	A
F. x ananassa #3-A	1	5.9833	C	A	G	G	A	G	C	T	C	A	C	G	G	T	T	C	T	T	T	G	T	G	A	T	G	C	T	C	A	G	G	T	C	T	C	C	C	T	C	A	T	C	A	T	G	C	A
F. x ananassa #3-B	0	5.48943	C	A	G	G	A	G	C	T	C	A	C	G	G	T	T	C	T	T	T	G	T	G	A	T	G	C	T	C	A	G	G	T	C	T	C	C	C	T	C	A	T	C	A	T	G	C	A
F. x ananassa #4-A	2	9.47948	C	A	A	G	A	G	C	T	C	A	C	G	G	T	T	A	T	G	T	G	T	G	A	T	G	C	T	C	A	G	G	T	T	T	C	C	C	T	C	A	T	C	A	T	G	C	A
F. x ananassa #4-B	5	9.26275	C	A	A	G	A	G	C	T	C	A	C	G	G	T	T	A	T	G	T	G	T	G	A	T	G	C	T	C	A	G	G	T	T	T	C	C	C	T	C	A	T	C	A	T	G	C	A
F. x ananassa #5-A	4	12.4747	C	A	A	G	A	G	C	T	C	A	C	G	G	T	T	C	T	G	T	G	T	G	A	T	G	C	T	C	A	G	G	T	C	T	C	C	C	T	C	A	T	C	A	T	G	C	A
F. x ananassa #5-B	3	12.3503	C	A	A	G	A	G	C	T	C	A	C	G	G	T	T	C	T	G	T	G	T	G	A	T	G	C	T	C	A	G	G	T	C	T	C	C	C	T	C	A	T	C	A	T	G	C	A
F. x ananassa #5-C	7	6.34926	C	A	A	G	A	G	C	T	C	A	C	G	G	T	T	C	T	G	T	G	T	G	A	T	G	C	T	C	A	G	G	T	C	T	C	C	C	T	C	A	T	C	A	T	G	C	A
	Total	79.843
Numbers above the sequence: Nt position in FveTM6
Blue sequence: sequence in F. vesca cv. H4 and RV
Red nucleotides: SNPs compared with F. vesca sequence
Yellow nucleotides: PAM
Green Nucleotides: sgRNAs
Grey sequence: introns
:	CRISPR/Cas9-induced mutations
[truncated: 301 more columns]

## Sheet: Fatm6-7_genomic
			Coordinates in FvH4_1g12260 gene
Allele	Cluster	% Prevalence	97	98	99	100	101	102	103	104	105	106	107	108	109	110	111	112	113	114	115	116	117	118	119	120	121	122	123	124	125	126	127	128	129	130	131	132	133	134	135	136	137	138	139	140	141	142	143
F. vesca			C	A	A	G	A	G	C	T	C	A	C	G	G	T	T	C	T	G	T	G	T	G	A	T	G	C	T	C	A	T	G	T	C	T	C	C	C	T	C	A	T	C	A	T	G	C	A
F. x ananassa #1	0	20.47	C	A	A	G	A	G	C	T	C	A	C	G	G	T	T	C	T	G	T	G	T	G	A	T	G	C	T	C	A	T	G	T	C	T	C	C	C	T	C	A	T	C	A	T	G	C	A
F. x ananassa #2	10	0.10609	C	A	A	G	A	G	C	T	C	A	C	G	G	T	T	C	T	G	T	G	T	G	A	T	G	C	T	C	A	T	G	T	C	T	C	C	C	T	C	A	T	C	A	T	G	C	A
F. x ananassa #3	4	23.3874	C	A	G	G	A	G	C	T	C	A	C	G	G	T	T	C	T	T	T	G	T	G	A	T	G	C	T	C	A	G	G	T	C	T	C	C	C	T	C	A	T	C	A	T	G	C	A
F. x ananassa #4-A	1	15.1257	C	A	A	G	A	G	C	T	C	A	C	G	G	T	T	A	T	G	T	G	T	G	A	T	G	C	T	C	A	G	G	T	T	T	C	C	C	T	C	A	T	C	A	T	G	C	A
F. x ananassa #4-B	2	9.76819	C	A	A	G	A	G	C	T	C	A	C	G	G	T	T	A	T	G	T	G	T	G	A	T	G	C	T	C	A	G	G	T	T	T	C	C	C	T	C	A	T	C	A	T	G	C	A
F. x ananassa #5-A	3	13.9322	C	A	A	G	A	G	C	T	C	A	C	G	G	T	T	C	T	G	T	G	T	G	A	T	G	C	T	C	A	G	G	T	C	T	C	C	C	T	C	A	T	C	A	T	G	C	A
F. x ananassa #5-B	5	4.01549	C	A	A	G	A	G	C	T	C	A	C	G	G	T	T	C	T	G	T	G	T	G	A	T	G	C	T	C	A	G	G	T	C	T	C	C	C	T	C	A	T	C	A	T	G	C	A
	Total	86.8051
Numbers above the sequence: Nt position in FveTM6
Blue sequence: sequence in F. vesca cv. H4 and RV
Red nucleotides: SNPs compared with F. vesca sequence
Yellow nucleotides: PAM
Green Nucleotides: sgRNAs
Grey sequence: introns
:	CRISPR/Cas9-induced mutations
[truncated: 300 more columns]

## Sheet: Fatm6-9_genomic
			Coordinates in FvH4_1g12260 gene
Allele	Cluster	% Prevalence	97	98	99	100	101	102	103	104	105	106	107	108	109	110	111	112	113	114	115	116	117	118	119	120	121	122	123	124	125	126	127	128	129	130	131	132	133	134	135	136	137	138	139	140	141	142	143
F. vesca			C	A	A	G	A	G	C	T	C	A	C	G	G	T	T	C	T	G	T	G	T	G	A	T	G	C	T	C	A	T	G	T	C	T	C	C	C	T	C	A	T	C	A	T	G	C	A
F. x ananassa #1	2	7.66286	C	A	A	G	A	G	C	T	C	A	C	G	G	T	T	C	T	G	T	G	T	G	A	T	G	C	T	C	A	T	G	T	C	T	C	C	C	T	C	A	T	C	A	T	G	C	A
F. x ananassa #2	7	15.7672	C	A	A	G	A	G	C	T	C	A	C	G	G	T	T	C	T	G	T	G	T	G	A	T	G	C	T	C	A	T	G	T	C	T	C	C	C	T	C	A	T	C	A	T	G	C	A
F. x ananassa #3-A	4	8.84432	C	A	G	G	A	G	C	T	C	A	C	G	G	T	T	C	T	T	T	G	T	G	A	T	G	C	T	C	A	G	G	T	C	T	C	C	C	T	C	A	T	C	A	T	G	C	A
F. x ananassa #3-B	1	8.38756	C	A	G	G	A	G	C	T	C	A	C	G	G	T	T	C	T	T	T	G	T	G	A	T	G	C	T	C	A	G	G	T	C	T	C	C	C	T	C	A	T	C	A	T	G	C	A
F. x ananassa #4-A	0	12.0901	C	A	A	G	A	G	C	T	C	A	C	G	G	T	T	A	T	G	T	G	T	G	A	T	G	C	T	C	A	G	G	T	T	T	C	C	C	T	C	A	T	C	A	T	G	C	A
F. x ananassa #4-B	6	8.35439	C	A	A	G	A	G	C	T	C	A	C	G	G	T	T	A	T	G	T	G	T	G	A	T	G	C	T	C	A	G	G	T	T	T	C	C	C	T	C	A	T	C	A	T	G	C	A
F. x ananassa #4-C	3	3.22029	C	A	A	G	A	G	C	T	C	A	C	G	G	T	T	A	T	G	T	G	T	G	A	T	G	C	T	C	A	G	G	T	T	T	C	C	C	T	C	A	T	C	A	T	G	C	A
F. x ananassa #5-A	8	8.49218	C	A	A	G	A	G	C	T	C	A	C	G	G	T	T	C	T	G	T	G	T	G	A	T	G	C	T	C	A	G	G	T	C	T	C	C	C	T	C	A	T	C	A	T	G	C	A
F. x ananassa #5-B	5	7.92569	C	A	A	G	A	G	C	T	C	A	C	G	G	T	T	C	T	G	T	G	T	G	A	T	G	C	T	C	A	G	G	T	C	T	C	C	C	T	C	A	T	C	A	T	G	C	A
F. x ananassa #5-C	9	2.09498	C	A	A	G	A	G	C	T	C	A	C	G	G	T	T	C	T	G	T	G	T	G	A	T	G	C	T	C	A	G	G	T	C	T	C	C	C	T	C	A	T	C	A	T	G	C	A
	Total	82.8396
Numbers above the sequence: Nt position in FveTM6
Blue sequence: sequence in F. vesca cv. H4 and RV
Red nucleotides: SNPs compared with F. vesca sequence
Yellow nucleotides: PAM
Green Nucleotides: sgRNAs
Grey sequence: introns
:	CRISPR/Cas9-induced mutations
[truncated: 363 more columns]
